# Supplementary material for: Isolation and fine mapping of Rps6: an intermediate host resistance gene in barley to wheat stripe rust
Source: Theor Appl Genet. 2016 Jan 11;129:831–43. doi: 10.1007/s00122-015-2659-x (PMC4799244; doi:10.1007/s00122-015-2659-x)
Supplement: Supplementary file 1 — CAPS markers developed in the Rps6 region (XLSX 50 kb) [file 122_2015_2659_MOESM1_ESM.xlsx]

## Sheet: ESM_1
ESM 1 CAPS markers developed in the Rps6 region
Marker Name	Synonym	Design Source	Source Identifier	Forward PCR primer	Reverse PCR primer	Restriction Enzyme
QB_36988	C_36988	Silvar et al. (2012)	QB_36988	CTCACCACTGGCTCTCCTTC	TGGATGTGGCTTTGTGACAT	MseI
QB_102319	C_102319	Silvar et al. (2012)	QB_102319	GCATTTCCCTTTGCTCTTCA	GAGCTGGGACCTCTTGGATT	Hpy188I
QB_1562518	C_1562518	Silvar et al. (2012)	QB_1562518	AGAAGCATGGGCTGAAACTG	TCAGCCAATCATTCAAACCA	MboI
U32_6093_p1	C_6093	Munoz et al. (2011)	U32_6093	CAAGGCAACATGTGAAGCTG	AGCAGCCACCACCATAAACT	RsaI
U32_7023_p1	C_7023	Munoz et al. (2011)	U32_7023	CAGGAAGAGGCTCTCCAAGA	CCAAGTGAGTGCATCTGTGC	BsaHI
U32_3345_p1	C_3345	Munoz et al. (2011)	U32_3345	ACCGAGGGTGAGAGATCCTT	ACGGAACAGCCCGTATACAA	PstI
U32_4671_p1	C_4671	Munoz et al. (2011)	U32_4671	AGGGAAGGCTCCTCCTACAA	AAGGCTACGGTTGTTGATGC	HindIII
U32_7356_p1	C_7356	Munoz et al. (2011)	U32_7356	TGTGGACAGGGAGAAGACAC	GGCCTCTGAAACTGAAAGCC	BclI
U32_2966_p1	C_2966	Munoz et al. (2011)	U32_2966	TGTCTCAGGGACAGCATCAG	TACAGTGCGATCCCTTGTTG	HinfI
U32_5362_p1	C_5362	Munoz et al. (2011)	U32_5362	GCGCCATGGAATGTTTTATT	CCACCACCACATTCATACCA	ApoI
U32_10214_p1	C_10214	Munoz et al. (2011)	U32_10214	GCATCCTCTGCGTCATCTTC	ACCAGAGACAGGGTGAATGG	BamHI
U35_45798_p1	C_45798	Moscou et al. (2011)	U35_45798	TGGGAAGGTTTGTCGTTTTC	TGGAATTCCGCACATAAACA	DraI
U35_2085_p2	C_2085	Moscou et al. (2011)	U35_2085	AGTTCTGCTGCGCCAGTTAT	TTTGCCTGCTGACAAATGAG	XcmI
U35_17818_p2	C_17818	Moscou et al. (2011)	U35_17818	GCGACAGCTAGCTCTGTGTG	GGTTCGGAATTGCTGTTTGT	BsaBI
U35_5309_p1	C_5309	Moscou et al. (2011)	U35_5309	TTATTTGCTTCCCGTTGACC	GCAAATTAGGGCATCCGTTA	MvaI
U35_4063_p1	C_4063	Moscou et al. (2011)	U35_4063	TGGCACATGGTCATGAATCT	GATGTCTGCCTTGGGGTTTA	EcoNI
c_7405_p2	C_7405	IBGSC (2012)	morex_contig_7405	ACCAGCGACGTCATGTGG	ACACTACCCTCGGGCACT	AflII
c_57441_p4	C_57441	IBGSC (2012)	morex_contig_57441	TACTGTGCCCGTGCTGTG	GCCAACCGCCAATCCTCT	AvaI
c_343951_p3	C_343951	IBGSC (2012)	morex_contig_343951	TCGGCACAACCACTCGAC	ATGTCCTGAACACGGGCG	MspI
c_362150_p4	C_362150	IBGSC (2012)	morex_contig_362150	ACGCACTGATGGTCTTCCC	GAAAAGGCAGCGCTCGTG	AseI
