# Supplementary material for: Isolation and fine mapping of Rps6: an intermediate host resistance gene in barley to wheat stripe rust
Source: Theor Appl Genet. 2016 Jan 11;129:831–43. doi: 10.1007/s00122-015-2659-x (PMC4799244; doi:10.1007/s00122-015-2659-x)
Supplement: Supplementary file 2 — Sequence used for Sequenom marker development in the Rps6 region (XLSX 64 kb) [file 122_2015_2659_MOESM2_ESM.xlsx]

## Sheet: ESM2
ESM 2 Sequence used for Sequenom marker development in the Rps6 region
Marker	Synonym	Design Strategy	Source Identifier	Template sequence and SNP
253_Oz_43740_p1	S_43740	Rice synteny	Os06g43740	TCCTTTGCAGGGTTAATGTACGGCAGCCAAAATTGCCCATTGACATAATTCTCATCGTCG[T/C]GTCTGTGTACTCCTGGTGCGCATCGACAAGATCATCCTTNCCCATGCTGACCAACAGCAA
262_Oz_43900_p1	S_43900	Rice synteny	Os06g43900	NGGTCATGGTTGTAGTTGGTTGCTCGTTGTTTTGCGGCTGGGTGTGTGCTCATTGTGTTTNTATACTTTTTGTGCTTCATTNTGAAACAA[T/C]AAAATTCACTCTATCGGAGGNAAAAATGAAAACGCCTAAACATCACANTATGTTTGCAAA
264_Oz_43900_p1	S_43900	Rice synteny	Os06g43900	ATTGTGTTTNTATACTTTTTGTGCTTCATTNTGAAACAANAAAATTCACTCTATCGGAGGNAAAAATGAAAACGCCTAAACATCACA[T/C]TATGTTTGCAAACTGGCAAAACACTCCATCGCCTAAGACAGGCCCCTCAAGCATGGTACT
255_Oz_43860_p1	S_43860	Rice synteny	Os06g43860	GNTGGTTCNGTATTATATAGTCCNTGACTGTTGCGCGTGGAAGCTAATTGCACTAGACGC[G/A]GTAAGAGAAGCTTTATCAGGACAGCTTAGCTAAGATTATGAACGCGAGGTACCGTCAGTT
244_Oz_43720_p1	S_43720	Rice synteny	Os06g43720	TATTGTCTCGTTAAAAACCTTATATGAAAACCCATCATGAAAAAATAATAAAGGAAAAAANAGTN[A/C]AATATGAATGACCTGAGATAACCAATAGGTTATAACTTTGTATTTTACTCCCCCAGAAAT
240_Oz_43720_p1	S_43720	Rice synteny	Os06g43720	GGAAAAAAATTGAGGAGAAGCCATATAATAATATGCCATGAAAAACTCGTTTAAAACCCA[G/C]TGGGGAAAATATAAGGAGAAACCAATATGGCATACATCCGCNCTTGTATTTATATTGTCT
254_Oz_43760_p1	S_43760	Rice synteny	Os06g43760	AACTGAGCAACAACCATTGACTTTCAAAGAGACACCACTTACCGCTCCGTATTCATCAAT[G/A]ACTTCCATAGGTGAAGGGTAATTCTGTTTACTCTTGCTCATTTTCTTCCCATCCTCTGCC
236_Oz_43680_p1	S_43680	Rice synteny	Os06g43680	AACATAAACTGTCTACTGTCCAATACATCTTCAGAAGAGGTGATAAGTTGATAGCTACATTTGATCACAT[G/A]TAGGCACATATAACATGACTGAAAAGCCTACCTTGCCAACGCAATTAGATACCCAGGGGCAGTGATGGTC
208_Oz_43270_p1	S_43270	Rice synteny	Os06g43270	TTTTACTATGCCCTGGTAGTAGTTTCCTCTGCATGTTTCCCTAAATTTGTTTTCTTTTTT[T/C]ATTTCTTCAGTGCTAAAGATGTGGATTATGACAACAATGGCTGGGATAGTTCTGAAAACC
205_Oz_43250_p1	S_43250	Rice synteny	Os06g43250	CTGCTCCCCTACAAGGCCTGGTTTTAATGTAGAATTTTCCTGTCCTCCACATCCTGGAGA[C/A]AATAAGATTGAACCGAGGTTAGCTGAGATAGCAAGATGAAGCAATTGTTCTGTCGATCGT
227_Oz_43440_p1	S_43440	Rice synteny	Os06g43440	TTTAATCATGGTGTTTTGCGCATAAAGTTTTTCTAGCTAGAGTTTGCCTATTTTTTGTAA[T/A]GGCCTAAAAGGAGCCTCTGATCATTTTCTTATTTCCAGAGTATGTATGTCGTATAACCAT
265_QB_135867	S_135867	Silvar et al. (2012)	QB_135867	ACATCACGCACCCAATTTATTTCCACAAGACAAGATGTTGCCTTGTGTACATAT[T/G]CTGTCTTTTGTGTCTCTAGATTCACGTAGGNGTCCGGCTCCACACAC
271_QB_36988	S_36988	Silvar et al. (2012)	QB_36988	TTAGTAGTAGCACTTCTTGCTTGGCGAGTGAAGTACACCAGTTGTATACATGTTTTGTTCTATCAACAAGTTCATCTTTG[T/C]TAATCCATCTCGTGGTGTTTTGTCGAAGTAATGCATGATCTGGAGTTCTGGACTATGCAGGCACCGGTGGACGGGGAGGT
272_QB_102319	S_102319	Silvar et al. (2012)	QB_102319	GTTCCCTTTTTTTTACGTACGAATCGAGCAGCTTTGAGCGCCACAAAGTCGACCATCTCGTCGAACACGAGCGCCATCAG[T/C]TGCCTGCAGCAGCACAACCAGAGCAAGGCGGCGGCGNNNNNNNNNAGGCCGATGACACTCACACTNGGAGAGCCACGGGA
267_QB_1562518	S_1562518	Silvar et al. (2012)	QB_1562518	ATGATAAAACTCAANTGTAATCAAATGTAGGAAACCATCAACCCACCGCTAGGCAAACCCAAACTCCTTTCCAGAAACTG[T/C]GTTTACAAATTGCATATACTGTTACACCTACTTCACTAATAGCAGCCTGGGTGCTACTCCCTCCGTTCCTAAATATAAGT
290_U32_3345_p1	S_3345	Munoz et al. (2011)	U32_3345	GAGAAAAGCTTGTGGACATCAGGGAAGAGATACTCCGGAAGCGAAGGGCCGGGAAGCTCCCGGGAGACACGGCGTCCACC[T/C]TGAAGGCTTGGTGGCAAGCCCACGCGAAATGGCCGTACCCAACTGTAAGTGACAGCCCGCAGTGCAGATACCATCGTCAC
281_U32_4671	S_4671	Munoz et al. (2011)	U32_4671	GCGCTAAAAAATGTTGTAGGTTGAAATTGCTCAGGCTTATGAAAAGCATGGAGCTGCGTGCTTGAGCATCTTGAC[T/C]GATGAGAAATACTTCCAGGTTCGTTGTTTAAAATTGTGTCTGTCTCTGAGGATGGTAGATGTTGTATTTACTGGGCAAGCTTA
285_U32_2966	S_2966	Munoz et al. (2011)	U32_2966	TGGGTTACCATTGCCTTGCACTTTA[G/A]GGCGCAAGCATTTCTACTTATTTTTTGCGATACAAGCTGCCTGACAGCATCTTATTTTCCATGACAAAAGGAACCTGAGGAACTCTT
297_U32_5362_p1	S_5362	Munoz et al. (2011)	U32_5362	TGCTTTGTTGTTGTGTAGAGGGCATAGCAAGGTTTAACAAGTCACTTGGCCCGACGAAAATCAGTTTGTTGAAAGAAAAA[T/C]TTATGCGAAAAAAATGTTCAAACTGCCTTGATGCTTAATGTTTATTGTCCTCTTATGCTGCGGTGTTGCCTGATACTTCA
302_U32_10214_p1	S_10214	Munoz et al. (2011)	U32_10214	ACATCACGCACCCAATTTATTTCCACAAGACAAGATGTTGCCTTGTGTACATAT[T/G]CTGTCTTTTGTGTCTCTAGATTCACGTAGGNGTCCGGCTCCACACAC
18_U35_13719_p1	S_13719	Moscou et al. (2011)	U35_13719	AAGGGATGGTTTCAATTCCCACGTTTCATACAACACCGGCTTCTAATTTCCGCACCGCCGCATAATTGCC[T/C]GGCGGCGCCGCTGAAAGCGAGCGGCGGTTTGTAAGGTGGCCATGTACACCCCCCCTCCTAGGTTTTGTAA
7_U35_18761_p1	S_18761	Moscou et al. (2011)	U35_18761	GGCTGGCGGCACCGTAGCTNACNGGGAACTGAGAGGGCGNTNACACAAATGATGGGTCAA[T/C]AAGTCCGGTCGTAGACGCTCTTATTTAGTATCCCACCANCACGGCTGTCATGATGTNCAA
8_U35_19936_p1	S_19936	Moscou et al. (2011)	U35_19936	CATCATCGCCCTAGCAAGAATGGACTAGGCCCGGCCGGCTGTCGACATGCCCGCGGACATCTGCTGACGGAACCTTGGGG[G/C]TCAGCGCTAGACCATTCTTGTCNCACCTTGCACATTGTTCTTGCAATGGTGAAACTGCCCTGGTTATCATTCATCAGAAA
9_U35_19936_p1	S_19936	Moscou et al. (2011)	U35_19936	CATCATCGCCCTAGCAAGAATGGACTAGGCCCGGCCGGCTGTCGACATGCCCGCGGACATCTGCTGACGGAACCTTGGGGNTCAGCGCTAGACCATTCTTGTC[G/A]CACCTTGCACATTGTTCTTGCAATGGTGAAACTGCCCTGGTTATCATTCATCAGAAA
1_U35_3415_p1	S_3415	Moscou et al. (2011)	U35_3415	TCCATATTTCTCTAGGGAATCACACTCGTACCTTTCGACGAAAGCACGCGATTCTTATGGTACCCAGTGTTGAGCACCTC[G/A]GCATTGAATTNCTTTGGGATGGTGTCGACACTNGGGATCTTGTAGACCCATGTGCTGTCGCTCACGACCAGTCCATCAGC
17_U35_22699_p1	S_22699	Moscou et al. (2011)	U35_22699	CTGGAGCATTCTTCCTCGTCAAGCAAGCGGAAGAGGACCGAGTCCGAAGAGGAGGAGCGG[G/C]GACAAAGGAAGCCGCAGCAAGCCGGTGGCGGGTTCGCGCTCCCTGACCTCAACATTCCGG
20_U35_22182_p1	S_22182	Moscou et al. (2011)	U35_22182	TTTCCTTTTCTTTTCTTTGGTCTTATTATCATCCTTGGCTGGCATTCATATATATTCATG[T/C]GACTATTCTCTTTTTCTGGTGCACATGAAAAACGCTGAGTTATGTAATAGCTGCGTTGCC
40_U35_20320_p1	S_20320	Moscou et al. (2011)	U35_20320	NGTTCGTACAGTGAAAGTAACTAAGCTAAACTCTTCTCTGCAGAAGTAAGAAGTTGTTCA[T/C]GTAATTTACTTCTTGAGAGAGAAGCAAGTACTCCCTCCGATCCATATTACNTGTTGCTCA
44_U35_3446_p2	S_3446	Moscou et al. (2011)	U35_3446	GACGAATGTCAAGGAATCACCTTCAGTTAAGGCTGCAACTGATATTCTGTTTCAAGCTGC[G/A]GTCTCAGAGGAATACTGTGTCTCATCAGTATAATTCATGTGACAATGATATGCTGCACAC
35_U35_15787_p2	S_15787	Moscou et al. (2011)	U35_15787	ACTACCAATTTACCATAGCAAAATGGTACTTGGTCATCACACAGTATTATGTGTACAGTA[C/A]AACATGCCAGTGCTGACACCACACCACACATTCCAGTAATATAACACACTGATTTATCCC
36_U35_7756_p1	S_7756	Moscou et al. (2011)	U35_7756	ATCATGTACACACAAATGCAGTTAACAGCAAGTGACAAGTATCGTCAAATTATAATCTGGCTGAAGTGACA[G/A]TAGAAGCAAATTTACAAAAGAGTTACTCCCTCCGTTCCTAAATATAAGTCTTTTTAAAGATTTCACTATG
56_U35_16617_p1	S_16617	Moscou et al. (2011)	U35_16617	TTGGNTCTAATTTATATATAAAGCAACGACCGAATAAAGTACGGGNCCGTCCTATAAAAAATGGTGAGGT[G/A]TCCCTTTTATAGAACCGGTCTCNGAATAANCAGNCCANGCAGAACACAATTACACATGCTACCGAAAGAT
30_U35_2382_p1	S_2382	Moscou et al. (2011)	U35_2382	TGAAACTTCTCNTCAAAGGACGGGTTCCTTCCTCCATCTGATTGTATAAAAAAAGACAGTAAGCTTATGGAGNTAAAATA[T/C]GTACAAGATGAAATATTTCGTTAATGTTGGAAATGTAGGCCACANANAANAACANTGTCCTAGCNNTCCNCNTTTATTNA
58_U35_37233_p2	S_37233	Moscou et al. (2011)	U35_37233	NCCCTCTATANAGTATACGGTACGGTAAAAAAAGCTCTCAAAATTGGAGACTCACATTCA[T/G]AGAATCATCATCTTTCAGGGTTTTTTCTTTCTAAAAACCGTCATTATTGTGCGGACAATT
310_c_1579096_p2	S_1579096	IBGSC (2012)	morex_contig_1579096	GAAGATTCAANCCCCTTGATAAGCGCCAGATTCAGCNGATGCACAANGGAACCGAANGAATAAATACATAAACCCCAAGG[C/G]NGACATCTGATGAGTCTGGTGGCTGATTGGCAGAAGCATGCATGCCTGTACANNNNCAGGCATGCATGCATTAGTGTTTA
337_c_63378_p0	S_63378	IBGSC (2012)	morex_contig_63378	AAAAAAATCAAAATACAAAATTAGAAGAAAAAAACGATGCTTACATCAAATGGACCGGATAACTTTGATCATATT[T/C]GATGCTTTAGTAAGATTTAGTTTTATTCGGGTATGAGTAGTGGAAGGCAAAGAAAGTTTGGTTTTATTTGAGATTTTT
327_c_7405_p2	S_7405	IBGSC (2012)	morex_contig_7405	AAGACTATGATCGTAAGAGACCTTAACCATCTATGCATAAATGGTAACTAGTGGTTGGGGGCTGTCGTTGCGGGTCGCTT[G/A]AGAGGAAGTTATGCACATCATACCTTCATCTTAAAATTTTAAAAAAACTTACATCATGTGAACATCACATCCATCTCATA
318_c_343951_p3	S_343951	IBGSC (2012)	morex_contig_343951	CGNTAGCTATAATNGCTTTTCTCGATTACTACAACTTTTTTTGTAGTCGTGACCGTCACACACTATTTGGCCAGCCTGCT[G/A]GAAGCTCCTTGTTCTAAGGATNAGATATGTGAAGCTCNTACGAAACCGACAATCCACGAAACCCCAGCTCGAGCAACCAA
328_c_136527_p8	S_136527	IBGSC (2012)	morex_contig_136527	TAGCATTTTGAGAGGACAAAAAAATGCAGGAAATGACGACAGGTGCCCCAGTGTGCGGCTGTAAAAATTACTGTTACCAA[G/A]GTTATAAATTACCTGAACAACTGAGAAAAGACGGAAGGCACGGTCTTGACCAGCAGATAAGATGAATTTTCCGTTGCCAT
373_c_46411_p0	S_46411	IBGSC (2012)	morex_contig_46411	AGAAAAGGTCGCGCCAACAAAAAAAGCGATGTTTCATCGCNAAGTCATCCACTGTTGCTCCTTCCCCCTCCTCTCT[G/A]TGTGGTGACAGACACGGAGAACGAGGGGCAGTTTCGTTCCGTCCAAAG
370_c_1560299_p0	S_1560299	IBGSC (2012)	morex_contig_1560299	CCAAACTTCCGGCTCGTCTAGAAAACNAATCCCCGGNTCGACNGCGACAGA[T/C]TGGGTTCTGAAATCTAGAGGGAAATTCGGATGAGGAGTTGCTGAATTTTAGTCATTAGCAGCGCAGAGGCAGAGTGAGCTAATGCNTNATGATCAAACGCT
359_c_1564788_p2	S_1564788	IBGSC (2012)	morex_contig_1564788	GCCATGAGAGGTCGATCGCGCCGGTCGAAGGGTTGATCGGCATNCNTNTNCCCNTCCNGGGGGTNNAGCAACAACAACTC[T/A]CCTTCCGTCACGGTGGTGACCCTGGCGACGACGCCGCCCGGGAGACCCTCCGGCCACACCCCGTCGATTACACTCCCACC
