# Supplementary material for: Isolation and fine mapping of Rps6: an intermediate host resistance gene in barley to wheat stripe rust
Source: Theor Appl Genet. 2016 Jan 11;129:831–43. doi: 10.1007/s00122-015-2659-x (PMC4799244; doi:10.1007/s00122-015-2659-x)
Supplement: Supplementary file 3 — KASP markers developed in the Rps6 region (XLSX 48 kb) [file 122_2015_2659_MOESM3_ESM.xlsx]

## Sheet: ESM3
ESM 3 KASP markers developed in Rps6 region.
Marker	Synonym	Source Identifier	Allele-1 forward primer	Allele-2 forward primer	Universal reverse primer
contig_2547604_2254_R	K_2547604a	morex_contig_2547604	GAAGGTCGGAGTCAACGGATTAAGCAGGCTGAGATCTACCA	GAAGGTGACCAAGTTCATGCTAAGCAGGCTGAGATCTACCG	GGACAGAAACTCAGTGGCGA
Oz_43900_p1_398_R	K_2547604b	morex_contig_2547604	GAAGGTCGGAGTCAACGGATTTGACCGAGAGTACCATGCTC	GAAGGTGACCAAGTTCATGCTTGACCGAGAGTACCATGCTT	GGCAAAACACTCCATCGCC
BOPA1_7023-448_120_F	K_2547604c	morex_contig_2547604	GAAGGTCGGAGTCAACGGATTGTGGCGATCATTTCACGAGA	GAAGGTGACCAAGTTCATGCTGTGGCGATCATTTCACGAGT	GCGCTGCCCTACCTCAAA
U32_7023_p1_483_R	K_2547604d	morex_contig_2547604	GAAGGTCGGAGTCAACGGATTGTCTCTGTTCTGAAGGGACC	GAAGGTGACCAAGTTCATGCTGTCTCTGTTCTGAAGGGACT	TGCCATGCTCTGATGGAAA
contig_46411_4095_R	K_46411	morex_contig_46411	GAAGGTCGGAGTCAACGGATTAAAAGACGAAGCGAGCGGTA	GAAGGTGACCAAGTTCATGCTAAAAGACGAAGCGAGCGGTG	CCGGCCGGTCTCATTACC
contig_60221_1370_R	K_60221	morex_contig_60221	GAAGGTCGGAGTCAACGGATTGACGGAGTCAGTCGTAGGAA	GAAGGTGACCAAGTTCATGCTGACGGAGTCAGTCGTAGGAG	GGTTGCACCACCCGCTTT
contig_1560299_1267_F	K_1560299a	morex_contig_1560299	GAAGGTCGGAGTCAACGGATTGGGAGCGCAGTTTACAGGGC	GAAGGTGACCAAGTTCATGCTGGGAGCGCAGTTTACAGGGT	TCCTCTTGGGCGTTTTGC
U35_22699_p1_128_R	K_1560299b	morex_contig_1560299	GAAGGTCGGAGTCAACGGATTTCCGGCTCGTCTAGAAAACC	GAAGGTGACCAAGTTCATGCTTCCGGCTCGTCTAGAAAACT	TCAGCAACTCCTCATCCGA
BOPA1_4991-1028_120_F	K_368884	morex_contig_368884	GAAGGTCGGAGTCAACGGATTCCTCGACCGACCGACGGATA	GAAGGTGACCAAGTTCATGCTCCTCGACCGACCGACGGATG	GGGTGACAACTTCCGGGG
contig_2560853_129_F	K_2560853	morex_contig_2560853	GAAGGTCGGAGTCAACGGATTCGTATGTATCCGCTGCTGCC	GAAGGTGACCAAGTTCATGCTCGTATGTATCCGCTGCTGCT	TCCTCCACTTGACCCGGT
contig_36837_3649_F	K_36837a	morex_contig_36837	GAAGGTCGGAGTCAACGGATTGTTGCGTTACCGTGGGAACG	GAAGGTGACCAAGTTCATGCTGTTGCGTTACCGTGGGAACT	TACATCACCCACGCAGCC
U32_3345_p1_375_R	K_36837b	morex_contig_36837	GAAGGTCGGAGTCAACGGATTTGTTGATCTGCTTCAGCTGC	GAAGGTGACCAAGTTCATGCTTGTTGATCTGCTTCAGCTGT	CTGGTGTGGTGTGTGGGT
contig_368884_3456_196_R	K_368884	morex_contig_368884	GAAGGTCGGAGTCAACGGATTCCTCGACCGACCGACGGATA	GAAGGTGACCAAGTTCATGCTCCTCGACCGACCGACGGATG	GGGTGACAACTTCCGGGG
contig_37728_1320_F	K_37728	morex_contig_37728	GAAGGTCGGAGTCAACGGATTCGAGCTGAAGTTTCTGTGCC	GAAGGTGACCAAGTTCATGCTCGAGCTGAAGTTTCTGTGCT	GCTACGCGCTCAACTTCG
U32_4671_p1_572_F	K_1574415	morex_contig_1574415	GAAGGTCGGAGTCAACGGATTTTCTGTTAATTGCCGCTGTG	GAAGGTGACCAAGTTCATGCTTTCTGTTAATTGCCGCTGTT	CCCAACTCCTTGCATATCCGT
SCRI_RS_237742_60_F	K_39540	morex_contig_39540	GAAGGTCGGAGTCAACGGATTGCAGATCGTGGCGATGTAGC	GAAGGTGACCAAGTTCATGCTGCAGATCGTGGCGATGTAGT	TGCTACTGGTACACTGCCAC
contig_1579877_1136_R	K_1579877	morex_contig_1579877	GAAGGTCGGAGTCAACGGATTACATCTCCAGCTCCTACCAA	GAAGGTGACCAAGTTCATGCTACATCTCCAGCTCCTACCAG	GGCGAGGACTCAAGAGCG
BOPA1_4671-856_192_F	K_1574415	morex_contig_1574415	GAAGGTCGGAGTCAACGGATTTCTGCCATTTATCAACGACA	GAAGGTGACCAAGTTCATGCTTCTGCCATTTATCAACGACG	AAGTGCCCCCTTCTGTGC
contig_175242_1402_R	K_175242a	morex_contig_175242	GAAGGTCGGAGTCAACGGATTGGCTCGCCTTCTCGAACTCC	GAAGGTGACCAAGTTCATGCTGGCTCGCCTTCTCGAACTCT	CTTATCTCTGGCCGCCGG
contig_175242_1510_F	K_175242b	morex_contig_175242	GAAGGTCGGAGTCAACGGATTATGTTAACCAGGAGGAGGCA	GAAGGTGACCAAGTTCATGCTATGTTAACCAGGAGGAGGCG	TGTATGCAGAGGAGCGCG
contig_1574415_954_F	K_1574415	morex_contig_1574415	GAAGGTCGGAGTCAACGGATTCAGCCCACAAGCGTAATGGA	GAAGGTGACCAAGTTCATGCTCAGCCCACAAGCGTAATGGG	GTACGCCCCGACTTGGTG
morex_contig_58199_39_F	K_58199	morex_contig_58199	GAAGGTCGGAGTCAACGGATTGAGAGCACATGCCCCCATTC	GAAGGTGACCAAGTTCATGCTGAGAGCACATGCCCCCATTT	TGGACAGGAAGTTGAAAGGAG
contig_361382_313_F	K_361382a	morex_contig_361382	GAAGGTCGGAGTCAACGGATTAACCAGTCTGGCTGCCTTCA	GAAGGTGACCAAGTTCATGCTAACCAGTCTGGCTGCCTTCC	TCGTGCTTGTCAAGGGCC
contig_361382_795_R	K_361382b	morex_contig_361382	GAAGGTCGGAGTCAACGGATTTTGAGAAATATCCAACAACA	GAAGGTGACCAAGTTCATGCTTTGAGAAATATCCAACAACG	CCGAGATGCAACACAGAGGT
morex_contig_57421_936_F	K_57421	morex_contig_57421	GAAGGTCGGAGTCAACGGATTATCTCTGTCCTTCATCATGA	GAAGGTGACCAAGTTCATGCTATCTCTGTCCTTCATCATGG	ACCTAATGCTCGCTCCTACG
morex_contig_49978_1442_R	K_49978a	morex_contig_49978	GAAGGTCGGAGTCAACGGATTTTTTGGTGAGGACGGGAGCC	GAAGGTGACCAAGTTCATGCTTTTTGGTGAGGACGGGAGCT	GGCCCTGTTCGTTTGGCA
morex_contig_49978_2243_R	K_49978b	morex_contig_49978	GAAGGTCGGAGTCAACGGATTTTCCGAACGTTGGCAGGCTA	GAAGGTGACCAAGTTCATGCTTTCCGAACGTTGGCAGGCTG	AGCTGATGTGGCTCATACCC
morex_contig_49978_3011_F	K_49978c	morex_contig_49978	GAAGGTCGGAGTCAACGGATTAAGCAAAGCATCGCCTGACA	GAAGGTGACCAAGTTCATGCTAAGCAAAGCATCGCCTGACC	GGGCTTTGTGGTGGAGCT
morex_contig_49978_3638_F	K_49978d	morex_contig_49978	GAAGGTCGGAGTCAACGGATTGGCGTTCCATTGTCCCATGC	GAAGGTGACCAAGTTCATGCTGGCGTTCCATTGTCCCATGG	GCATTGCCGGGTCTGGAA
morex_contig_37596_157_F	K_37596a	morex_contig_37596	GAAGGTCGGAGTCAACGGATTATTCCCGTGTGCTAGCTTTA	GAAGGTGACCAAGTTCATGCTATTCCCGTGTGCTAGCTTTG	TCTGAGAGAAAAGGGGCCG
morex_contig_37596_400_F	K_37596b	morex_contig_37596	GAAGGTCGGAGTCAACGGATTGAGAAATAATGCTAGCCACG	GAAGGTGACCAAGTTCATGCTGAGAAATAATGCTAGCCACT	TACAGACCGTGTCGTCGC
contig_46434_3168_F	K_46434	morex_contig_46434	GAAGGTCGGAGTCAACGGATTAGGATTTTCAGCATAACGTA	GAAGGTGACCAAGTTCATGCTAGGATTTTCAGCATAACGTG	CCACCAGTCGGTCACAGC
morex_contig_1559140_428_R	K_1559140	morex_contig_1559140	GAAGGTCGGAGTCAACGGATTGGTTGGTGTTCGTCCTCCCA	GAAGGTGACCAAGTTCATGCTGGTTGGTGTTCGTCCTCCCC	GAGGGTCTCCAAGTTAGGCA
contig_110700_751_R	K_110700	morex_contig_110700	GAAGGTCGGAGTCAACGGATTGGGTGATTGACTGCTTGCCA	GAAGGTGACCAAGTTCATGCTGGGTGATTGACTGCTTGCCG	CTGCAGTGTCACCCTGGG
contig_135731_1130_F	K_135731	morex_contig_135731	GAAGGTCGGAGTCAACGGATTCAGGTTGCAAAACTGCACTC	GAAGGTGACCAAGTTCATGCTCAGGTTGCAAAACTGCACTG	AGTCCAAGCCTGCCTCAA
contig_1578420_3650_F	K_1578420	morex_contig_1578420	GAAGGTCGGAGTCAACGGATTGCTTCTCTAGTTTCTAGCTA	GAAGGTGACCAAGTTCATGCTGCTTCTCTAGTTTCTAGCTG	CCAGGTTCAGCTTGCTGC
contig_46242_8203_R	K_46242	morex_contig_46242	GAAGGTCGGAGTCAACGGATTTCTACTTGTATAATCAACTG	GAAGGTGACCAAGTTCATGCTTCTACTTGTATAATCAACTT	TGCCAGAATGGTGTCGGC
contig_274815_2790_R	K_274815	morex_contig_274815	GAAGGTCGGAGTCAACGGATTGGCCAAGTTGCTCCAAAAGA	GAAGGTGACCAAGTTCATGCTGGCCAAGTTGCTCCAAAAGT	GCAATGGGCAGGGCGTTA
contig_47031_814_F	K_47031	morex_contig_47031	GAAGGTCGGAGTCAACGGATTCCTCCTCCTGCTGCTCCTTA	GAAGGTGACCAAGTTCATGCTCCTCCTCCTGCTGCTCCTTG	CCTGGCGCGATCGATGAT
contig_1560415_5727_F	K_1560415a	morex_contig_1560415	GAAGGTCGGAGTCAACGGATTTAATATCGTCAAGGGCTGGC	GAAGGTGACCAAGTTCATGCTTAATATCGTCAAGGGCTGGT	TCTCTACAGCTAGCCCCGA
SCRI_RS_185445_60_F	K_1560415b	morex_contig_1560415	GAAGGTCGGAGTCAACGGATTGTTGCAAAATGGAATGCCGA	GAAGGTGACCAAGTTCATGCTGTTGCAAAATGGAATGCCGG	AGCAGCCCAGTGCAATGG
U35_22182_p2_347_F	K_1560415c	morex_contig_1560415	GAAGGTCGGAGTCAACGGATTACAAGAGGTTTTGCGGGTGC	GAAGGTGACCAAGTTCATGCTACAAGAGGTTTTGCGGGTGT	CCAAATGGGTGCCATAATGCA
contig_370395_1028_F	K_370395	morex_contig_370395	GAAGGTCGGAGTCAACGGATTTGTTCTCCCATGAGGTCCAC	GAAGGTGACCAAGTTCATGCTTGTTCTCCCATGAGGTCCAT	CCAAAGCCCCTTGCAGCT
contig_99933_5109_F	K_99933	morex_contig_99933	GAAGGTCGGAGTCAACGGATTGTCACGACAGGAAATGCTAC	GAAGGTGACCAAGTTCATGCTGTCACGACAGGAAATGCTAG	CTGCATCCACCCAGCTCG
contig_1566503_747_R	K_1566503a	morex_contig_1566503	GAAGGTCGGAGTCAACGGATTCCGCAAACCACTCGCTATCC	GAAGGTGACCAAGTTCATGCTCCGCAAACCACTCGCTATCT	CTACTCTGGCCGCACGAG
OZ_43640_p1_174_F	K_1566503b	morex_contig_1566503	GAAGGTCGGAGTCAACGGATTAAGGGAAACATGAGGCTGTG	GAAGGTGACCAAGTTCATGCTAAGGGAAACATGAGGCTGTT	ATTTTGATTGTGTGGCTCCAC
U32_7356_p1_71_F	K_1566503c	morex_contig_1566503	GAAGGTCGGAGTCAACGGATTCAGGTCATGTCCATGCCTAC	GAAGGTGACCAAGTTCATGCTCAGGTCATGTCCATGCCTAT	AGGAAGGAGGTTGGCCCA
contig_1579285_1990_R	K_1579285a	morex_contig_1579285	GAAGGTCGGAGTCAACGGATTGCTGCTACGTACCTGGTCAC	GAAGGTGACCAAGTTCATGCTGCTGCTACGTACCTGGTCAG	AGAAGGCACGGCAAGCAT
U35_3446_p1_481_R	K_1579285b	morex_contig_1579285	GAAGGTCGGAGTCAACGGATTCTGCTTGCGGATCAATTCAC	GAAGGTGACCAAGTTCATGCTCTGCTTGCGGATCAATTCAT	GGACCTCCTCACATGGCC
