# Supplementary material for: Isolation and fine mapping of Rps6: an intermediate host resistance gene in barley to wheat stripe rust
Source: Theor Appl Genet. 2016 Jan 11;129:831–43. doi: 10.1007/s00122-015-2659-x (PMC4799244; doi:10.1007/s00122-015-2659-x)
Supplement: Supplementary file 9 — ANOVA analysis of Rps6 and the chromosome 3H QTL in the Abed Binder 12 x Russell F2:3 population inoculated with Pst isolate 08/21 (XLSX 49 kb) [file 122_2015_2659_MOESM9_ESM.xlsx]

## Sheet: ESM9
ESM 9 ANOVA analysis of Rps6 and chromosome 3H QTL in the Abed Binder 12 x Russell F2:3 population inoculated with P. striiformis f. sp. tritici isolate 08/21
Trait	Chromosome	Marker	F-value	p-value (F-statistic)	AEEa	DEEb	DEE / AEEc	PVEd
Mean of F2:3 families	3H	U32_7169	12.25	1.98e-05	-0.43917	0.07354	-0.167452	17.26
Mean of F2:3 families	7H	U32_7356_p1	15.41	1.76e-06	0.43875	0.26477	0.603464	21.71
Median of F2:3 families	3H	U32_7169	10.51	7.93e-05	-0.41246	0.13583	-0.329317	15.12
Median of F2:3 families	7H	U32_7356_p1	16.37	8.64e-07	0.43653	0.35526	0.813827	23.56
aAdditive effect estimate, positive values indicate the contribution of resistance from Abed Binder 12
bDominance effect estimate
cEstimate of dominance to additivity ratio
dPercent of the phenotypic variation explained
